# Supplementary material for: A comparative study of two methods to predict the incidence of hepatitis B in Guangxi, China
Source: PLoS One. 2020 Jun 24;15(6):e0234660. doi: 10.1371/journal.pone.0234660 (PMC7314421; doi:10.1371/journal.pone.0234660)
Supplement: S1 File — (XLSX) [file pone.0234660.s001.xlsx]

## Sheet: data
	Time	Hepatitis B incidence
	201201	8.70829
	201202	11.1733
	201203	11.4166
	201204	10.4822
	201205	11.2723
	201206	10.1119
	201207	10.4736
	201208	12.5791
	201209	10.5038
	201210	9.89451
	201211	9.72874
	201212	9.02906
	201301	9.61982
	201302	9.21401
	201303	10.6621
	201304	10.0342
	201305	10.4998
	201306	9.82913
	201307	10.6408
	201308	10.519
	201309	9.46177
	201310	8.8381
	201311	9.29304
	201312	8.7783
	201401	10.5467
	201402	9.43632
	201403	10.7247
	201404	10.2289
	201405	10.4111
	201406	9.69909
	201407	9.96186
	201408	9.89193
	201409	9.50625
	201410	9.32401
	201411	9.07819
	201412	9.06972
	201501	9.80408
	201502	10.4049
	201503	8.7777
	201504	9.5099
	201505	9.508
	201506	10.1733
	201507	9.85898
	201508	10.1192
	201509	9.41759
	201510	10.0529
	201511	9.94769
	201512	10.2878
	201601	10.5234
	201602	10.2523
	201603	12.1372
	201604	10.2919
	201605	10.4879
	201606	9.92702
	201607	10.4629
	201608	11.3845
	201609	10.6088
	201610	10.0626
	201611	10.6881
	201612	10.1522
	201701	10.7958
	201702	12.5444
	201703	12.871
	201704	11.8231
	201705	12.4824
	201706	12.2964
	201707	11.5048
	201708	12.2034
	201709	11.2112
	201710	10.4403
	201711	11.0294
	201712	13.6172
	201801	15.7011
	201802	12.9683
	201803	15.8526
	201804	13.3859
	201805	14.0512
	201806	12.7369
	201807	13.4923
	201808	13.7503
	201809	12.3541
	201810	11.8608
	201811	12.2108
	201812	11.2078	日期	ARIMA(0,1,1)预测值	真实值
	201901	13.6724	201901	11.88	13.67
	201902	12.1153	201902	12.6572	12.12
	201903	13.583	201903	12.424	13.58
	201904	13.0085	201904	12.9259	13.01
	201905	13.5769	201905	12.9624	13.58
	201906	12.3	201906	13.2306	12.3
	201907	13.4693	201907	12.8265	13.47
	201908	13.8551	201908	13.1059	13.86
			201909	13.4333
